# Supplementary material for: A Changed Gut Microbiota Diversity Is Associated With Metabolic Improvements After Duodenal Mucosal Resurfacing With Glucagon-Like-Peptide-1 Receptor Agonist in Type 2 Diabetes in a Pilot Study
Source: Front Clin Diabetes Healthc. 2022 Jul 5;3:856661. doi: 10.3389/fcdhc.2022.856661 (PMC10012157; doi:10.3389/fcdhc.2022.856661)
Supplement: Supplementary file 1 [file DataSheet_1.zip]

Archive with 2 entries (2 files):
- Data sheet 1/Supplementary table 1, Microbiome Manuscript.docx
- Data sheet 1/Supplementary table 2, Microbiome Manuscript.docx
